# Supplementary material for: Examining Pathways of Iron and Sulfur Acquisition, Trafficking, Deployment, and Storage in Mineral-Grown Methanogen Cells
Source: J Bacteriol. 2021 Sep 8;203(19):e00146-21. doi: 10.1128/JB.00146-21 (PMC8516115; doi:10.1128/JB.00146-21)
Supplement: Supplemental file 2 — Data Set S1. Download JB.00146-21-s0002.xlsx, XLSX file, 0.02 MB [file jb.00146-21-s0002.xlsx]

## Sheet: Functional
Differential abundances of protein homologs putatively involved in core methanogenesis pathways, Fe sensing and assimilation, and [FeS] trafficking and storage
Process	Locus tag	Gene	Fold Change (FC)	log2(FC)	p-value	Notes
Methanogenesis	Mvol_0874	mfrA	1.2835	0.36008	0.0010474
	Mvol_1269	mfrB	0.88996	-0.16818	0.22861
	Mvol_0873	mfrC	1.0564	0.079212	0.60921
	Mvol_0726	mfrE	0.27742	-1.8499	0.021716
	Mvol_0741	mfrA2	1.3128	0.39265	0.060718
	Mvol_0742	mfrC2	1.99	0.99276	0.031534
	Mvol_0743	mfrB2	2.0857	1.0605	0.016285
	Mvol_1497	ftr	0.90946	-0.13691	0.83315
	Mvol_0378	mch	1.0442	0.062419	0.63656
	Mvol_1675	mtd	1.3601	0.44375	0.19359
	Mvol_1374	mer	2.0502	1.0358	0.0056952
	Mvol_1133	mtrA	0.40902	-1.2897	0.06031
	Mvol_1129	mtrE	1.0508	0.071541	0.69179
	Mvol_1134	mtrA	0.32783	-1.609	0.33927
	Mvol_1135	mtrG	0.52697	-0.9242	0.006238
	Mvol_1132	mtrB	0.70884	-0.49647	0.070458
	Mvol_1131	mtrC	0.52907	-0.91848	0.013256
	Mvol_1136	mtrH	0.58493	-0.77368	0.54505
	Mvol_1127	mcrG	0.88464	-0.17683	0.71706
	Mvol_1128	mcrA	1.2998	0.37825	0.2232
	Mvol_1124	mcrB	1.7212	0.78346	0.00023884
	Mvol_0589	frhG	2.6963	1.431	0.88542
	Mvol_0991	frhA	2.0185	1.0133	0.00094045
	Mvol_0988	frhB	2.0293	1.021	0.0013333
	Mvol_1263	hdrA	0.76238	-0.39142	0.0070509
	Mvol_0794	hdrB	0.60593	-0.72278	0.0012657
	Mvol_0795	hdrC	0.31483	-1.6674	0.00057092
	Mvol_0808	hdrB2	6.4242	2.6835	5.04e-05
	Mvol_0807	hdrC2	7.0557	2.8188	9.79e-06
	Mvol_0703	fdhA	1.0115	0.016522	0.87584
	Mvol_0702	fdhB/frhB	1.1203	0.16385	0.13114
	Mvol_0819	fdhA	1.7806	0.83237	0.0011883
	Mvol_0818	fdhB/frhB	2.5224	1.3348	0.0093862
	Mvol_0855	fdhD	1.6852	0.7529	0.093621
	Mvol_1587	ehaA				**not detected
	Mvol_1588	ehaB				**not detected
	Mvol_1589	ehaC				**not detected
	Mvol_1590	ehaD				**not detected
	Mvol_1591	ehaE				**not detected
	Mvol_1592	ehaF	1.8776	0.90886	0.019102
	Mvol_1593	ehaG	2.6414	1.4013	0.11061
	Mvol_1594	ehaH	2.0161	1.0116	0.027129
	Mvol_1595	ehaI				**not detected
	Mvol_1596	ehaJ				**not detected
	Mvol_1597	ehaK				**not detected
	Mvol_1598	ehaL				**not detected
	Mvol_1599	ehaM	2.8853	1.5287	0.0001441
	Mvol_1600	ehaN	1.4963	0.58143	0.029517
	Mvol_1601	ehaO	1.1856	0.2456	0.42738
	Mvol_1602	ehaP	3.0706	1.6185	0.00034668
	Mvol_1603	ehaQ	4.7983	2.2625	0.0018159
	Mvol_1604	ehaR	2.2763	1.1867	0.010634
FeS trafficking	Mvol_0653	SufB	1.0954	0.13141	0.43281
	Mvol_0654	SufC	1.4126	0.49839	0.027655
	Mvol_0433	SepRS				**not detected
	Mvol_0651	SepCysS	0.79321	-0.33423	0.21276
Fe sensing and assimilation	Mvol_0977	FeoA1	211.02	7.7212	1.28e-06
	Mvol_0975	FeoB1	14.724	3.8801	6.03e-05
	Mvol_0620	DtxR	11.981	3.5827	2.01e-05
	Mvol_0619	FeoA2	92.445	6.5305	0.0041431
FeS storage	Mvol_0693	IssA-like1	4.2907	2.1012	5.55e-06
	Mvol_0689	IssA-like2	2.3441	1.229	9.25e-05

## Sheet: FeS binding
Differential abundances of protein homologs with [FeS] cluster binding motifs, as predicted by MetalPredator (see Materials and Methods)
Locus	Protein	Fold Change (FC)	log2(FC)	p-value
Mvol_1237	Rubredoxin-type Fe(Cys)4 protein	4.4745	2.1617	0.070595
Mvol_0819	Formate dehydrogenase, alpha subunit	1.7806	0.83237	0.0011883
Mvol_1367	ATPase involved in chromosome partitioning-like protein	1.7071	0.77156	0.012037
Mvol_0261	Probable GTP 3',8-cyclase	1.4378	0.52386	0.66403
Mvol_0280	Iron-sulfur cluster carrier protein	1.3984	0.48374	0.11939
Mvol_1072	4Fe-4S ferredoxin iron-sulfur binding domain protein	1.3979	0.48326	0.2671
Mvol_0941	Probable dihydroorotate dehydrogenase B (NAD(+)), electron transfer subunit	1.334	0.4158	0.0053947
Mvol_0785	Methanogenesis marker protein 15	1.2681	0.34269	0.10752
Mvol_1623	3-isopropylmalate dehydratase large subunit	1.2555	0.32824	0.097442
Mvol_0979	Quinolinate synthase A	1.2526	0.32497	0.043234
Mvol_0653	SufBD protein	1.0954	0.13141	0.43281
Mvol_0703	Formate dehydrogenase, alpha subunit	1.0115	0.016522	0.87584
Mvol_1644	Choline dehydrogenase-like flavoprotein	1.6296	0.70452	0.0039599
Mvol_0589	Coenzyme F420 hydrogenase, subunit gamma	2.6963	1.431	0.88542
Mvol_1600	NADH ubiquinone oxidoreductase 20 kDa subunit	1.4963	0.58143	0.029517
Mvol_1273	4Fe-4S ferredoxin iron-sulfur binding domain protein	1.4515	0.53753	0.29223
Mvol_0702	Coenzyme F420 hydrogenase/dehydrogenase beta subunit domain protein	1.1203	0.16385	0.13114
Mvol_1003	Radical SAM domain protein	1.2556	0.32834	0.18643
Mvol_1690	4Fe-4S ferredoxin iron-sulfur binding domain protein	1.0296	0.042077	0.63213
Mvol_0805	Uncharacterized protein	1.7099	0.77388	0.05598
Mvol_1449	4Fe-4S ferredoxin iron-sulfur binding domain protein	8.9607	3.1636	0.055319
Mvol_0696	Radical SAM domain protein	37.083	5.2127	0.00011562
Mvol_0200	Carbon monoxide dehydrogenase	16.683	4.0603	6.75e-06
Mvol_0066	Aldo/keto reductase	13.623	3.768	0.00091282
Mvol_1251	Redox-active disulfide protein 1	8.4486	3.0787	0.00021242
Mvol_0606	4Fe-4S ferredoxin iron-sulfur binding domain protein	7.9759	2.9956	0.00042348
Mvol_0807	CoB/CoM heterodisulfide reductase, subunit C	7.0557	2.8188	9.79e-06
Mvol_0775	Desulfoferrodoxin ferrous iron-binding region	6.7595	2.7569	0.0006684
Mvol_0808	CoB/CoM heterodisulfide reductase, subunit B	6.4242	2.6835	5.04e-05
Mvol_0416	Aldo/keto reductase	5.819	2.5408	0.00090375
Mvol_0336	Rubrerythrin	5.3099	2.4087	3.97e-05
Mvol_0691	Cobyrinic acid ac-diamide synthase	4.9949	2.3205	0.00064842
Mvol_1603	4Fe-4S ferredoxin iron-sulfur binding domain protein	4.7983	2.2625	0.0018159
Mvol_0698	Radical SAM domain protein	4.0469	2.0168	0.0030776
Mvol_0876	4Fe-4S ferredoxin iron-sulfur binding domain protein	3.3349	1.7376	0.035569
Mvol_0989	Coenzyme F420 hydrogenase, subunit gamma	3.3062	1.7252	0.005189
Mvol_1162	Methanogenesis marker 16 metalloprotein	3.2665	1.7077	0.00056643
Mvol_1602	4Fe-4S ferredoxin iron-sulfur binding domain protein	3.0706	1.6185	0.00034668
Mvol_1253	Radical SAM domain protein	2.8936	1.5329	0.023704
Mvol_0711	4Fe-4S ferredoxin iron-sulfur binding domain protein	2.8888	1.5305	2.31e-06
Mvol_0692	Cobyrinic acid ac-diamide synthase	2.5587	1.3554	0.0010433
Mvol_0818	Coenzyme F420 hydrogenase/dehydrogenase beta subunit domain protein	2.5224	1.3348	0.0093862
Mvol_1647	MiaB-like tRNA modifying enzyme	2.3775	1.2494	0.034081
Mvol_0042	Anaerobic ribonucleoside-triphosphate reductase activating protein	2.3305	1.2207	0.00064119
Mvol_1604	4Fe-4S ferredoxin iron-sulfur binding domain protein	2.2763	1.1867	0.010634
Mvol_0736	Rubrerythrin	2.2155	1.1476	0.012143
Mvol_0988	Coenzyme F420 hydrogenase, subunit beta	2.0293	1.021	0.0013333
Mvol_1429	Coenzyme F420 hydrogenase/dehydrogenase beta subunit domain protein	0.9337	-0.098971	0.58322
Mvol_1431	Archaeal glutamate synthase [NADPH]	0.89076	-0.16688	0.10826
Mvol_1076	Pyruvate ferredoxin/flavodoxin oxidoreductase, delta subunit	0.83523	-0.25975	0.51523
Mvol_0369	Succinate dehydrogenase and fumarate reductase iron-sulfur protein	0.80705	-0.30926	0.069784
Mvol_0217	RNA polymerase insert	0.78287	-0.35316	0.065878
Mvol_0877	4Fe-4S ferredoxin iron-sulfur binding domain protein	0.78234	-0.35413	0.033156
Mvol_1243	4Fe-4S ferredoxin iron-sulfur binding domain protein	0.77208	-0.37319	0.056614
Mvol_1263	CoB--CoM heterodisulfide reductase iron-sulfur subunit A	0.76238	-0.39142	0.0070509
Mvol_1268	4Fe-4S ferredoxin iron-sulfur binding domain protein	0.75903	-0.39777	0.57652
Mvol_1475	2-(3-amino-3-carboxypropyl)histidine synthase	0.75581	-0.4039	0.14999
Mvol_1140	Histone acetyltransferase, ELP3 family	0.74695	-0.42092	0.042331
Mvol_1630	Methanogenesis marker 13 metalloprotein	0.69192	-0.53132	0.031278
Mvol_0437	Radical SAM domain protein	0.6855	-0.54477	0.0057753
Mvol_1346	Hydro-lyase, Fe-S type, tartrate/fumarate subfamily, alpha subunit	0.65495	-0.61054	0.034555
Mvol_1700	RNA polymerase dimerization	0.63755	-0.64939	0.041887
Mvol_0794	CoB/CoM heterodisulfide reductase, subunit B	0.60593	-0.72278	0.0012657
Mvol_0778	Serine dehydratase alpha chain	0.60173	-0.73282	0.084366
Mvol_1375	5-amino-6-(D-ribitylamino)uracil--L-tyrosine 4-hydroxyphenyl transferase	0.59534	-0.74821	0.003377
Mvol_1123	Methanogenesis marker protein 10	0.59029	-0.7605	0.0020841
Mvol_1073	4Fe-4S ferredoxin iron-sulfur binding domain protein	0.58017	-0.78546	0.042386
Mvol_1032	NIL domain protein	0.5481	-0.86748	0.0018908
Mvol_1679	2-hydroxyglutaryl-CoA dehydratase D-component	0.54352	-0.8796	0.0027602
Mvol_0027	Radical SAM domain protein	0.57478	-0.79891	0.14379
Mvol_1242	NADH ubiquinone oxidoreductase 20 kDa subunit	0.8713	-0.19877	0.56813
Mvol_1327	Fe-S cluster domain protein	0.90918	-0.13736	0.56292
Mvol_0878	4Fe-4S ferredoxin iron-sulfur binding domain protein	0.78502	-0.34919	0.90558
Mvol_0438	Radical SAM domain protein	0.72535	-0.46325	0.14223
Mvol_0238	Radical SAM domain protein	0.99313	-0.0099458	0.84387
Mvol_1084	Elp3 domain-containing protein	0.31467	-1.6681	0.051517
Mvol_1265	NADH ubiquinone oxidoreductase 20 kDa subunit	0.49503	-1.0144	0.00021907
Mvol_0642	7,8-didemethyl-8-hydroxy-5-deazariboflavin synthase	0.47133	-1.0852	0.00018461
Mvol_1674	CoA-substrate-specific enzyme activase	0.4697	-1.0902	0.00038267
Mvol_1414	Radical SAM domain protein	0.46584	-1.1021	0.001904
Mvol_1158	Tryptophan--tRNA ligase	0.43788	-1.1914	0.015308
Mvol_1672	ABC transporter related protein	0.41149	-1.2811	0.00039574
Mvol_0700	Nitrogenase iron protein	0.36449	-1.4561	0.00045221
Mvol_0367	Amidophosphoribosyltransferase	0.35694	-1.4862	0.0012448
Mvol_1706	Thiamine pyrophosphate protein domain protein TPP-binding protein	0.34259	-1.5454	0.00085219
Mvol_1433	7-carboxy-7-deazaguanine synthase	0.32904	-1.6037	0.00027993
Mvol_0543	UvrD/REP helicase	0.327	-1.6127	0.0074483
Mvol_0602	Indolepyruvate oxidoreductase subunit	0.32671	-1.6139	0.00013886
Mvol_1482	S-adenosyl-L-methionine-dependent tRNA 4-demethylwyosine synthase	0.31535	-1.665	0.0018932
Mvol_0795	CoB/CoM heterodisulfide reductase, subunit C	0.31483	-1.6674	0.00057092
Mvol_1345	Hydrogenase expression/formation protein HypD	0.31129	-1.6837	0.00032175
Mvol_1384	Radical SAM domain protein	0.27745	-1.8497	0.013737
Mvol_1285	Phosphoadenosine phosphosulfate reductase	0.24311	-2.0403	0.0022783
Mvol_1223	4Fe-4S ferredoxin iron-sulfur binding domain protein	0.23707	-2.0766	0.023126
Mvol_1244	4Fe-4S ferredoxin iron-sulfur binding domain protein	0.19448	-2.3623	0.0010711
Mvol_1681	Radical SAM domain protein	0.16598	-2.5909	0.0089706
Mvol_0715	Biotin synthase	0.16205	-2.6255	0.0037286
Mvol_1348	Radical SAM domain protein	0.12718	-2.975	0.0016848
Mvol_0045	Radical SAM domain protein	0.12703	-2.9767	0.0015834
Mvol_0239	Radical SAM domain protein	0.12503	-2.9996	0.00012921
Mvol_0590	Coenzyme F420 hydrogenase, subunit beta	0.034411	-4.861	0.0073048
